# Supplementary material for: The Association Between Obstructive Sleep Apnea and Oral Function, Using the Korea National Health and Nutrition Examination Survey Data
Source: Healthcare (Basel). 2025 Jun 2;13(11):1323. doi: 10.3390/healthcare13111323 (PMC12154254; doi:10.3390/healthcare13111323)
Supplement: Supplementary file 1 [file healthcare-13-01323-s001.zip]

Archive with 1 entries (1 files):
- healthcare-3609759-supplementary.pdf
